# Supplementary material for: Sowing Date Affects the Timing and Duration of Key Chickpea (Cicer arietinum L.) Growth Phases
Source: Plants (Basel). 2020 Sep 24;9(10):1257. doi: 10.3390/plants9101257 (PMC7598726; doi:10.3390/plants9101257)
Supplement: Supplementary file 1 [file plants-09-01257-s001.zip]

Archive with 1 entries (1 files):
- plants-940868-supplementary.xlsx
