# Supplementary material for: Sowing Date Affects the Timing and Duration of Key Chickpea (Cicer arietinum L.) Growth Phases
Source: Plants (Basel). 2020 Sep 24;9(10):1257. doi: 10.3390/plants9101257 (PMC7598726; doi:10.3390/plants9101257)
Supplement: Supplementary file 1 [file plants-09-01257-s001.zip › plants-940868-supplementary.xlsx]

## Sheet: S1_TARC18_19
		TARC2018										TARC2019
		Establishment (m2)	Days to 50% flowering	Days to 10% podding	Days to 50% podding	Days to physiological maturity	Flowering duration (days)	Podding duration (days)	Growing degree days		Establishment (m2)	Days to 50% emergence	Days to 50% flowering	Days to 10% podding	Days to 50% podding	Days to physiological maturity	Vegetative duration (days)	Flowering duration (days)	Podding duration (days)	Growing degree days
SD1		13.31	99.33	108.4	121.9	180.2	56	58.28	1354		44.19	6.08	93.13	103.5	121.1	192.1	70.33	60.54	88.63	1306
SD2		14.03	97.69	108.6	117.9	168.3	44.97	50.36	1216		38.4	13.42	97.13	111.1	126.8	177.1	70.38	38.46	65.96	1228
SD3		11.92	98.5	109.8	117.3	160.1	37.19	42.78	1155		51.94	12.37	103.67	109.6	118.3	163.3	80.38	22.04	53.71	1264
SD4		12.39	96	105.2	109.7	148.8	27.72	39.08	1111		45.41	25.17	96.21	102.7	109	149.2	64.58	19.54	46.5	1129
P-value		0.202	<0.001	0.276	<0.001	<0.001	<0.001	<0.001	<0.001		<0.001	<0.001	<0.001	<0.001	<0.001	<0.001	<0.001	<0.001	<0.001	<0.001
l.s.d		ns	1.63542	ns	3.02313	3.8808	6.8113	5.98719	34.588		3.27982	0.487595	3.57	3.88159	2.6292	1.24735	6.28637	7.47986	5.00255	53.9473
Variety
CICA1521		14.25	96.35	105.7	112	161	37.69	48.9	1186		51	14.25	97.95	107.2	116.4	170.2	78.46	27.12	63.02	1240
Genesis 079		11.41	92.82	110.4	119.4	165.9	53.97	46.43	1149		35.8	14.09	85.7	103.8	116.4	169.5	58.29	42.62	65.75	1088
Genesis 090		15.52	106.75	113.7	124.5	167.5	38.94	43.25	1316		31.76	15	104.08	108.8	125.7	171.2	71.94	40.1	62.54	1306
Kalkee		8.6	104.6	113.7	122.9	172.5	45.7	49.33	1293		43.2	14	102.48	115.2	125.7	173.1	81.31	30.14	58.09	1293
PBA_Boundary		13.24	101.3	113.1	119.3	165	35.13	45.77	1251		48.44	14.75	105.59	112.8	120.6	170.2	82.56	28.13	57.2	1330
PBA_HatTrick		16.45	98.26	104.2	114.8	160.7	38.48	45.95	1199		51.53	14.16	98.14	106.3	117	170.3	74.01	32.19	64.15	1238
PBA_Slasher		13.56	96.43	105.9	115	167.7	42.01	53.11	1188		49.01	14	99.66	104.1	120.2	170.5	67.71	35.13	66.22	1256
PBA_Striker		12.63	90	99.9	111.4	159.5	44.35	47.82	1115		49.15	13.83	86.64	95.5	108.5	168.2	57.05	45.75	72.6	1103
P-value		<0.001	<0.001	<0.001	<0.001	<0.001	<0.001	0.023	<0.001		<0.001	0.008	<0.001	<0.001	<0.001	0.002	<0.001	<0.001	<0.001	<0.001
l.s.d		2.44565	3.30488	4.07716	2.57849	4.84771	5.8434	5.14124	18.3894		4.71234	0.648757	4.44748	5.48976	3.57106	2.03174	4.8346	7.73361	5.79497	44.8561
Variety	SD
CICA1521	1	12.49	99.37	107	117.3	173.6	50.5	55.96	1342		51.71	6	88.74	101	111.5	193.1	80.91	51.81	91.39	1260
Genesis 079	1	11.9	89.51	116.7	128.7	179.3	66.04	50.18	1252		34.28	6	76.3	105	120.1	191.5	53.23	76.46	87.68	1104
Genesis 090	1	17.52	110.24	111.4	132	183.3	52.96	51.45	1484		36.85	6	110.78	105	134.3	192	76.47	55.54	87.15	1506
Kalkee	1	9.1	107.76	105.9	128.4	190.1	62.52	61.92	1449		46.94	6	104.26	118.3	132.9	193.5	87.09	42.19	75.95	1434
PBA_Boundary	1	14	103.73	116.8	124.1	179.4	48.09	55.08	1404		47.16	6.67	100.89	111.7	122.7	191.3	80.53	48.46	79.52	1395
PBA_HatTrick	1	16.32	100.41	101.5	117.6	178.6	52.35	61.27	1352		48.68	6	91.07	100.3	115.5	192.1	71.58	61.14	91.05	1284
PBA_Slasher	1	13.89	100.97	101.7	118.1	183.3	53.74	65.41	1367		41.73	6	101.78	98.3	128.7	189.7	65.13	66.87	91.48	1406
PBA_Striker	1	11.69	87.37	98.8	118	174.7	62.35	56.1	1223		46.19	6	71.19	88	103.1	193.3	47.72	81.86	104.79	1057
MEAN		13.3637	99.92	107.475	123.025	180.287	56.0688	57.1713	1359.12		44.1925	6.08375	93.1262	103.45	121.1	192.062	70.3325	60.5412	88.6262	1305.75
CICA1521	2	13.88	92.88	108.3	113.5	162.4	44.15	48.68	1158		43.43	13.67	98.01	116.3	127.3	177.9	78.46	29.94	61.53	1237
Genesis 079	2	12.67	95.3	110.6	120.2	171.3	59.53	51.29	1191		32.05	13.34	81.23	102	123.8	176	56.68	52.01	74.04	1050
Genesis 090	2	15.82	106.43	116.9	127.7	175.9	44.35	48.62	1310		29.81	14.67	104.92	118.3	130.4	177.3	64.51	43.24	59.34	1317
Kalkee	2	11.54	99.11	125	127.2	176	54.7	48.77	1233		36.97	14	99.1	120	131.9	179	77.32	30.66	58.96	1250
PBA_Boundary	2	13.43	100.49	112.1	121.9	168.1	38.06	45.43	1250		38.54	13.33	112.74	122	127.2	177.4	88.49	21.76	55	1405
PBA_HatTrick	2	18.07	98.48	103.7	114.9	164	43.76	49.07	1216		42.27	12.67	100.59	112	126.8	176.6	73.51	35.24	65	1265
PBA_Slasher	2	15.53	98.65	109.5	116.3	171.9	42.69	55.9	1230		39.16	13.33	95.77	105	126.6	177.4	62.65	45.99	72.3	1214
PBA_Striker	2	14.62	93.53	100.2	111.8	160.3	44.09	48.95	1172		45	12.34	84.63	93.3	120.7	175.1	61.38	48.83	81.51	1089
MEAN		14.445	98.1088	110.788	119.187	168.738	46.4163	49.5887	1220		38.4038	13.4188	97.1238	111.112	126.838	177.088	70.375	38.4587	65.96	1228.38
CICA1521	3	14.28	95.77	104.5	111.6	159.5	36.21	48.57	1124		55.14	13	108.7	109.3	119	161.7	87.74	18.39	52.91	1337
Genesis 079	3	11.31	95.55	107.9	118	161.9	49.02	43.62	1123		44.86	11	96.3	105.7	113	161.3	65.26	32.95	55.09	1172
Genesis 090	3	12.49	108.22	118.6	123.7	161.2	38.08	38.74	1266		39.5	12.33	103.61	108.3	125.9	162.3	84.23	25.29	54.02	1264
Kalkee	3	9.95	105.24	115.5	120.8	159.1	40.94	37.67	1221		54.05	10.67	105.93	114.7	124.6	169.5	90.57	21.04	55.06	1286
PBA_Boundary	3	11.71	100.88	115.5	120.4	162.2	30.25	42.38	1182		54.7	13.33	106.4	113.3	119.8	163.5	88.43	12.29	49.94	1299
PBA_HatTrick	3	15.43	97.41	105.8	115.2	154.8	32.6	38.91	1148		56.43	13	103.24	111	116.5	163.5	85.54	12.72	53.33	1255
PBA_Slasher	3	12.65	94.23	108.2	118.9	164.3	40.1	45.47	1102		56.03	12.67	104.09	111	116.2	166.1	78.79	16.61	54.34	1267
PBA_Striker	3	10.46	94.02	103.7	111.7	156.5	34.05	44.32	1101		54.78	13	101.05	103.7	111.4	158.7	62.44	37.04	54.98	1231
MEAN		12.285	98.915	109.963	117.538	159.937	37.6562	42.46	1158.38		51.9363	12.375	103.665	109.625	118.3	163.325	80.375	22.0412	53.7087	1263.88
CICA1521	4	16.36	97.4	103.2	105.4	148.4	19.9	42.39	1119		53.73	24.34	96.37	102	108	148.2	66.72	8.32	46.26	1126
Genesis 079	4	9.74	90.93	106.4	110.6	151.3	41.28	40.63	1032		32.02	26	88.96	102.7	108.7	149.3	58	9.06	46.19	1025
Genesis 090	4	16.25	102.09	108	114.4	149.4	20.36	34.18	1204		20.86	27	97	103.7	112	153.2	62.54	36.32	49.65	1137
Kalkee	4	3.82	106.3	108.5	115.1	164.7	24.65	48.97	1269		34.83	25.33	100.63	108	113.4	150.4	70.28	26.68	42.4	1200
PBA_Boundary	4	13.82	100.1	108.1	111	150.6	24.12	40.22	1168		53.38	25.66	102.33	104	112.7	148.5	72.79	30.01	44.35	1220
PBA_HatTrick	4	15.99	96.73	105.9	111.6	145.3	25.19	34.55	1080		58.71	25	97.66	102	109.4	148.9	65.41	19.64	47.22	1149
PBA_Slasher	4	12.19	91.86	104.1	106.8	151.4	31.51	45.64	1053		59.14	24	97	102	109.3	149.1	64.26	11.03	46.78	1136
PBA_Striker	4	13.74	85.07	97	104.2	146.7	36.91	41.92	966		50.64	24	89.7	97	98.9	145.7	56.66	15.28	49.14	1036
MEAN		12.7387	96.31	105.15	109.888	150.975	27.99	41.0625	1111.38		45.4138	25.1663	96.2062	102.675	109.05	149.162	64.5825	19.5425	46.4988	1128.62
P-value		0.266	<0.001	0.014	0.26	0.568	0.35	0.265	0.002		0.003	<0.001	<0.001	0.178	0.002	0.072	0.009	<0.001	0.131	<0.001
l.s.d		ns	39.6561	8.91853	ns	ns	ns	ns	68.4202		9.34073	1.29796	8.9376	ns	7.11238	ns	10.5369	15.9027	ns	108.792

## Sheet: S2_WWAI18_19
		WW2018											WW2019
		Establishment (m2)	Days to 50% emergence	Days to 50% flowering	Days to 10% podding	Days to 50% podding	Days to physiological maturity	Vegetative duration (days)	Flowering duration (days)	Podding duration (days)	Growing degree days		Establishment (m2)	Days to 50% emergence	Days to 50% flowering	Days to 10% podding	Days to 50% podding	Days to physiological maturity	Vegetative duration (days)	Flowering duration (days)	Podding duration (days)	Growing degree days
SD1		31.75	6.09	147.8	166.4	169.6	191.7	141.7	35.33	22.14	1559		41.46	9.21	153	168.1	170.2	198.5	140.8	23.63	30.42	1577
SD2		35.04	16.21	135.2	153.3	156.2	178	119	34.33	21.78	1314		47.42	14.88	141.1	153.5	156.2	192.1	124.2	21.54	38.58	1348
SD3		37.21	22	125.5	140.2	142.7	164.4	103.5	31.29	21.7	1175		44.25	18.17	128.6	141	142.8	179.4	108.7	25.79	38.42	1210
SD4		34.62	25.95	118.6	128.6	131.2	151.3	92.6	25.04	20.08	1105		39	22.38	117.3	127.6	129	163.8	92.7	28.04	36.21	1084
P-value		0.06	<0.001	<0.001	<0.001	<0.001	<0.001	<0.001	<0.001	0.002	<0.001		<0.001	<0.001	<0.001	<0.001	<0.001	<0.001	<0.001	<0.001	<0.001	<0.001
l.s.d		ns	0.732605	0.907306	0.548356	0.455615	0.634429	1.19366	0.771051	0.738478	8.74435		2.11759	0.523937	0.415927	0.547102	0.725331	1.90433	0.683024	1.19134	1.95638	8.69006
Variety
CICA1521		37	17.58	130.6	146	149	171.4	113	31.33	22.39	1274		43.16	16.75	134.5	147.4	149.4	181.9	116	25.14	34.67	1297
Genesis079		37.17	17.6	128.3	147.9	150.3	170.9	110.7	36.67	20.58	1247		43.75	15.08	132.6	146.5	148.4	183.5	115.2	27.27	37	1272
Genesis090		39.33	17.34	133.7	147.9	150.3	171.3	116.4	30	20.93	1310		41.17	16.09	134.9	148.2	150.6	186	117	23.36	37.83	1304
Kalkee		32.41	17.83	134.2	148.3	150.9	171.6	116.3	29.92	20.79	1316		44.33	15.08	134.7	148.2	150.3	185	116.8	25.31	36.83	1300
PBABoundary		33.08	17.66	135.1	147.8	150.3	171.9	117.4	27.75	21.61	1328		41.58	16.92	137.1	148.1	149.9	183.3	118.1	23.51	35.25	1331
Neelam		30.66	17.91	133.3	146.8	150.2	171.9	115.4	32.67	21.69	1307		44.75	16.5	136.5	148.4	150.6	181	117.3	25.17	32.5	1322
PBASlasher		32.25	17.51	131.7	146.9	149.8	171.7	114.2	30.25	21.94	1286		42.59	16.67	136.5	148.1	150.1	185	118	23.42	36.92	1327
PBAStriker		35.33	17.07	127.6	145.5	148.7	170.2	110.5	33.42	21.5	1237		42.92	16.16	133.5	145.5	147.2	181.8	114.7	24.82	36.25	1284
P-value		<0.001	0.019	<0.001	<0.001	<0.001	<0.001	<0.001	<0.001	<0.001	<0.001		0.224	<0.001	<0.001	<0.001	<0.001	0.003	<0.001	<0.001	0.008	<0.001
l.s.d		3.58354	0.457419	0.634819	0.651987	0.479968	0.414637	0.761136	1.11389	0.634344	6.05819		ns	0.7311	0.64096	0.819409	1.03712	2.68934	0.966102	1.71065	2.76686	5.75153
Variety	SD
CICA1521	1	34.67	6	146.4	164.8	169	192.7	140.4	36	23.73	1541		42.33	9.31	152.7	167.1	168.7	196	141	22.99	29	1572
Genesis079	1	31.35	6.36	147	168.7	170.3	191.4	140.8	40.67	21.09	1549		39.33	9.01	151.1	167.7	170	201	138	27	33.33	1552
Genesis090	1	38.99	5.98	150.3	167.6	170	191.6	144.2	33.33	21.54	1592		43.34	9.68	153.8	169	172.7	203.1	142.3	22.04	34	1587
Kalkee	1	34	6	149.3	167.4	170.3	191.9	143.3	34	21.57	1580		43.33	8.99	150.1	168.7	170.4	197	137.3	27.66	28.33	1540
PBABoundary	1	27.33	6.34	148.3	167.2	169.6	192	142	32.67	22.46	1568		40.98	9	153.5	167.1	169	196.7	143	21.68	29.67	1583
Neelam	1	28.66	5.97	147.7	164.4	169	192	141.6	36.67	23	1558		42.66	9.33	153.9	168.2	170.6	196.7	143	21.36	28.33	1590
PBASlasher	1	28.35	6.03	147.3	166.3	169.8	192	141.4	33.67	22.12	1552		41.35	9.01	156	169.7	171.3	199.7	144.3	20.27	30	1614
PBAStriker	1	30.67	6.01	146	164.6	168.7	190.3	140	35.67	21.64	1536		38.34	9.34	153.3	167.2	169	198	137.7	25.99	30.67	1580
MEAN		31.7525	6.08625	147.787	166.375	169.588	191.737	141.713	35.335	22.1438	1559.5		41.4575	9.20875	153.05	168.088	170.213	198.525	140.825	23.6238	30.4162	1577.25
CICA1521	2	38.33	15.67	133.7	152.4	155.7	178	118	35.33	22.24	1295		47.99	14.67	141.3	153.7	156.3	190	124.3	21.7	36.33	1348
Genesis079	2	38.34	16.02	134	154.2	156.7	177.7	118	36.67	20.97	1299		51.01	14	138.9	152.7	154.4	187	123.3	22.82	34.33	1320
Genesis090	2	36.33	15.65	136.4	153.7	156.3	177.7	120.7	33.67	21.42	1328		45.66	15	141	153.8	156	194	123.3	20.7	40.33	1342
Kalkee	2	33.33	16.65	138	155	156.9	178.7	121.3	32.67	21.75	1349		49.99	14	139.8	153.6	157	196	124	22.92	42.33	1331
PBABoundary	2	35.33	17.33	137	153.9	156.7	178.6	119.6	32.33	21.92	1336		43.67	15.34	142.6	153.3	156.4	191.7	125	20.33	38.33	1367
Neelam	2	30.34	17	136.3	152.7	156.1	178.6	119.3	35.33	22.55	1328		48.01	15.33	142.3	154.9	158.3	195	125	21.61	40	1365
PBASlasher	2	33.34	16.36	134	152.3	155.7	178.4	117.8	32.67	22.72	1300		45.99	15.35	143.2	153.7	157	196	126.7	19.95	42.33	1384
PBAStriker	2	35	15	132.3	152.3	155.7	176.3	117.3	36	20.65	1276		47	15.31	139.5	152.1	154.3	187	122.3	22.32	34.67	1327
MEAN		35.0425	16.21	135.213	153.312	156.225	178	119	34.3338	21.7775	1313.88		47.415	14.875	141.075	153.475	156.213	192.088	124.237	21.5437	38.5812	1348
CICA1521	3	39.33	21.98	123	139	141.6	164	101	31.33	22.47	1148		43.66	18.67	128.1	140.4	143.4	177.7	108.3	27.55	37.33	1199
Genesis079	3	42.34	22	121.3	140.7	143	163.7	99.4	35	20.67	1130		43.33	17.33	126.5	139.7	141.3	181	107	28.6	41.33	1174
Genesis090	3	44.68	22.02	127.4	141	143	164.4	105.4	29.67	21.41	1194		40.34	17.67	129.2	142.6	144.3	181	109.7	24.37	38.33	1222
Kalkee	3	29	22	128	141	143.3	164.7	106	29.67	21.36	1200		47.34	17.34	129.2	141.7	144.1	181	109.7	24.69	39.33	1222
PBABoundary	3	38.67	22.02	132	140.8	143.1	165	110.1	24.67	21.93	1247		43.33	19	129.8	142.9	144.3	179	108.7	25.32	36	1229
Neelam	3	30.34	22	127.3	140.1	142.8	165	105.3	35	22.19	1194		45.67	18.67	128.4	141.6	143.3	178	108.3	27.43	36.33	1206
PBASlasher	3	32.66	22	124.6	140.8	143	164.9	102.6	32	21.92	1166		46	18.65	130.3	140.7	142.7	179.7	109.7	25.39	39	1234
PBAStriker	3	40.66	21.98	120.6	138.2	141.9	163.6	98.6	33	21.68	1120		44.33	18.01	127.6	138.1	139.4	177.7	108.7	22.99	39.67	1191
MEAN		37.21	22	125.525	140.2	142.713	164.412	103.55	31.2925	21.7037	1174.88		44.25	18.1675	128.637	140.963	142.85	179.388	108.763	25.7925	38.415	1209.62
CICA1521	4	35.67	26.67	119.4	127.9	129.7	150.8	92.7	22.67	21.1	1110		38.67	24.35	115.8	128.3	129.4	164	90.3	28.31	36	1070
Genesis079	4	36.67	26.02	110.6	128	131.1	150.7	84.7	34.33	19.59	1012		41.34	20	113.7	125.8	128	165	92.3	30.68	39	1041
Genesis090	4	37.34	25.69	120.7	129.2	132.1	151.4	95.1	23.33	19.34	1127		35.32	22	115.5	127.4	129.3	166	92.7	26.32	38.67	1066
Kalkee	4	33.33	26.66	121.3	129.9	132.9	151.4	94.6	23.33	18.49	1136		36.66	20	119.6	128.7	129.7	166	96	25.97	37.33	1109
PBABoundary	4	30.99	24.97	123	129.3	131.9	152	97.9	21.33	20.1	1161		38.33	24.33	122.6	128.9	130	166	95.7	26.73	37	1142
Neelam	4	33.33	26.66	122	130.1	133	152	95.3	23.67	19.02	1147		42.66	22.66	121.3	129	130	154.3	93	30.27	25.33	1129
PBASlasher	4	34.67	25.67	120.6	128	130.7	151.7	95	22.67	21.02	1127		37.01	23.67	116.4	128.4	129.3	164.7	91.3	28.07	36.33	1075
PBAStriker	4	34.99	25.3	111.3	126.7	128.6	150.6	85.9	29	22.01	1017		42.01	21.99	113.8	124.4	126.3	164.7	90.3	28	40	1040
MEAN		34.6238	25.955	118.612	128.637	131.25	151.325	92.65	25.0412	20.0837	1104.62		39	22.375	117.337	127.612	129	163.838	92.7	28.0437	36.2075	1084
P-value		0.244	0.005	<0.001	<0.001	<0.001	0.079	<0.001	<0.001	0.002	<0.001		0.385	0.011	<0.001	0.004	0.078	0.007	<0.001	0.018	0.004	<0.001
l.s.d		ns	1.01974	1.38412	1.29952	0.966602	ns	1.6944	12.7062	1.31296	17.4745			1.46694	1.27241	1.63187	ns	5.38743	1.9322	3.42032	5.53371	17.2855

## Sheet: S3_LFS18_19
		LFS 2018											LFS 2019
		Establishment (m2)	Days to 50% emergence	Days to 50% flowering	Days to 10% podding	Days to 50% podding	Days to physiological maturity	Vegetative duration (days)	Flowering duration (days)	Podding duration (days)	Growing degree days		Establishment (m2)	Days to 50% emergence	Days to 50% flowering	Days to 10% podding	Days to 50% podding	Days to physiological maturity	Vegetative duration (days)	Flowering duration (days)	Podding duration (days)	Growing degree days
SD1		38.09	10.04	117.3	145.4	158.8	203.8	107.29	60.33	45	1345		40.79	11.12	131.1	154.3	160.3	193.9	97	57.46	39.58	1477
SD2		39	17.25	118.4	141.3	147	190.2	101.13	44.63	43.25	1247		44.92	15.17	130.7	140.8	145.4	180.4	110.25	27.17	39.58	1343
SD3		35.67	20.17	118.2	132.6	137.9	175.6	98.08	30.88	37.71	1208		40.75	18.46	121.8	128.3	132	167.3	97.17	25.21	39	1217
SD4		36.62	24.71	110.3	123.2	127.9	162.3	85.63	26.58	34.46	1109		46.54	28.96	112.5	117.7	122.2	154.3	78.12	21.75	36.67	1114
P-value		0.229	<0.001	<0.001	<0.001	<0.001	<0.001	<0.001	<0.001	<0.001	<0.001		<0.001	<0.001	<0.001	<0.001	<0.001	<0.001	<0.001	<0.001	<0.001	<0.001
l.s.d		na	0.514	1.20927	1.81905	1.30823	1.22131	1.36864	1.79936	1.75539	19.8911		2.65099	0.329791	1.51696	0.573951	0.711828	0.798287	1.62318	2.0456	1.07913	26.0824
Variety
CICA1521		39.93	18.55	111.6	129.8	141.1	181.5	93	42.25	40.32	1178		42.08	19.33	117	133.5	138.9	172.5	91.11	33.27	38.97	1212
Genesis079		41.18	16.82	111.5	137.5	144.7	182.3	94.75	47.42	37.29	1176		42.67	18.24	117.3	135.4	140.2	174.4	93.23	38.45	38.9	1212
Genesis090		41.69	16.17	121.5	142.3	147.5	185.4	105.33	37.92	37.89	1288		43.5	18.5	127.1	135.9	140.6	176.6	97.41	33.16	40.7	1322
Kalkee		33.24	19.45	120.7	138.9	143.7	187.4	101.25	35.5	43.43	1279		43.83	17.71	120.3	136.4	140.2	176.1	97.14	34.06	39.68	1253
PBABoundary		38.84	18.27	117.6	134.9	142.4	182.7	99.42	38.58	40.6	1245		41.83	18.9	128.3	135.5	140.4	173.4	98.17	29.74	37.89	1330
Neelam		29.55	20.09	119.5	136.4	143.3	183.6	99.33	39.58	40.61	1266		42.33	18.35	124.3	135.4	140.1	174.3	96.11	30.47	38.88	1290
PBASlasher		37.6	17.55	115.5	135.9	142.3	181.9	97.92	40.17	39.7	1218		43.75	18.81	130.9	136.2	140.9	172.9	97.43	31.57	36.75	1368
PBAStriker		36.74	17.44	110.8	129.2	138	179	93.25	43.42	40.99	1167		46	17.58	127.1	133.8	138.6	171.7	94.48	32.44	37.89	1316
P-value		<0.001	<0.001	<0.001	<0.001	<0.001	<0.001	<0.001	<0.001	<0.001	<0.001		0.415	<0.001	<0.001	<0.001	<0.001	<0.001	<0.001	<0.001	0.003	<0.001
l.s.d		4.48599	0.653858	1.73566	2.61039	2.0258	1.58089	1.92465	2.54511	2.51616	19.174		ns	0.478189	2.25878	0.895767	1.0876	1.24396	2.43099	3.09501	1.675	17.6481
Variety	SD
CICA1521	1	35.15	10.28	111.8	126.8	154.8	202.9	101.34	62	48.83	1289		38.67	12.28	110.9	153.3	159.2	193.4	86.17	63.29	40.02	1284
Genesis079	1	47.13	8.61	115.6	152.6	165.7	201.7	106.99	67	35.69	1327		42.33	10.63	115.5	154.8	161.4	193.8	99.6	58.98	39.06	1324
Genesis090	1	40.34	7.67	122.6	158.4	165.8	204.8	115	57.67	38.93	1397		38.33	10.68	137	154.9	159.4	193.9	102.08	54.57	39.01	1521
Kalkee	1	34.36	11.64	121.1	152.4	160.5	206.9	109.34	53.33	47.3	1385		40.67	10.71	116.2	153.5	159.8	195.2	98.38	56.22	41.67	1331
PBABoundary	1	40.51	10.19	115.1	143.3	156.9	205.1	105.01	60.67	48.04	1322		41.33	11	144.4	153.5	160.4	194.1	99.31	52.96	40.6	1608
Neelam	1	32.12	13.41	120.2	148.3	156.9	208	106.99	61	50.36	1373		41.33	11.39	130.7	154.8	161.5	195	96.86	55.95	40.27	1461
PBASlasher	1	40.87	9.65	120.7	149.4	159.1	202.4	111	57.33	43.48	1379		39.33	11.96	148.7	155.5	160.6	193.4	95.84	59.74	37.87	1662
PBAStriker	1	34.24	8.9	111.6	132.2	150.6	198.5	102.66	63.67	47.38	1285		44.33	10.33	145.3	154.3	160.1	192.5	97.76	57.96	38.17	1624
MEAN		38.09	10.0438	117.338	145.425	158.787	203.788	107.291	60.3338	45.0012	1344.62		40.79	11.1225	131.088	154.325	160.3	193.913	97	57.4587	39.5838	1476.88
CICA1521	2	45.99	17.81	110.6	138.7	145.3	187.9	93	51	43.49	1166		44.33	16.68	129.6	138.1	144.6	179.6	104.89	26.34	41.43	1331
Genesis079	2	42.35	15.78	109.2	143.6	148.1	191	93.66	56	42.43	1154		48.67	14.05	128.4	141.4	146.8	181.5	107.88	35.64	40.05	1314
Genesis090	2	43.5	15.76	125.6	145.4	153.1	195	110	42	41.64	1320		45.33	14.66	131.1	141.5	146.6	181.8	111.91	27.74	40.3	1348
Kalkee	2	37.03	18.98	129.3	144.7	148.3	193.3	110.33	33.33	44.5	1369		46.33	13.65	128.1	142.4	145.2	182.7	110.69	28.94	40.33	1317
PBABoundary	2	35.3	17.69	120.4	138.7	145.4	189.2	102.67	40.67	43.58	1257		40	16.02	133.4	141.2	144.6	180.1	112.88	25.26	38.93	1370
Neelam	2	30.81	18.54	124.6	140.1	145.9	188.8	106	38.33	42.92	1316		44.67	15.71	130.3	141	144	179.7	110.5	22.14	38.77	1339
PBASlasher	2	36.77	16.76	117.5	140.9	146.3	189.3	100.34	44.67	43.56	1235		47	15.97	135.1	141.2	146	180.1	112.95	25.01	38.9	1390
PBAStriker	2	40.26	16.68	109.7	138.4	143.2	187.2	93	51	43.88	1157		43	14.59	129.6	139.9	145.4	177.9	110.31	26.27	37.97	1332
MEAN		39.0012	17.25	118.363	141.312	146.95	190.213	101.125	44.625	43.25	1246.75	#DIV/0!	44.9162	15.1663	130.7	140.838	145.4	180.425	110.251	27.1675	39.585	1342.62
CICA1521	3	40.44	20.59	116	130.9	137.5	174.1	95.33	30.67	35.43	1177		40.33	19.3	117.1	126.7	130.8	165.4	95.42	22.51	38.71	1160
Genesis079	3	35.84	18.74	115.1	132.4	136.9	174.9	96.34	36	38.34	1168		37.67	18.61	116.4	129.6	131.4	167.9	94.07	31.34	38.27	1155
Genesis090	3	36.6	17.64	124.3	138.4	141.4	177.8	106.66	26.67	36.46	1287		42.33	18.65	126.3	130.1	134.3	171.1	97.45	28.48	41	1278
Kalkee	3	30.87	21.31	120.9	135.2	138.9	181.6	99.66	29.67	41.61	1243		39	17.41	121	129.2	131.5	169.3	98.23	28.97	40.05	1203
PBABoundary	3	40.47	19.74	119.4	133.4	139.5	175.2	99.67	29.33	36.77	1225		41.67	19.29	122.6	127.1	132.5	168.1	98.31	23.91	40.97	1224
Neelam	3	30.95	22.68	118.6	131.8	140.1	175.2	96	32	35.74	1213		41.33	18.35	121.7	128.8	131.1	167.9	97.14	22.81	39.1	1214
PBASlasher	3	36.29	19.99	116.4	129.8	135.9	174.5	96.34	31	38.28	1183		39.67	19.01	126.1	128.3	133.8	165.3	99.78	21.96	37.01	1278
PBAStriker	3	33.88	20.64	115.4	128.7	132.8	171.4	94.67	31.67	39.05	1169		44	17.04	122.6	126.6	130.9	163.5	96.93	21.69	36.89	1226
MEAN		35.6675	20.1662	118.262	132.575	137.875	175.588	98.0838	30.8762	37.71	1208.12	#DIV/0!	40.75	18.4575	121.725	128.3	132.038	167.312	97.1662	25.2088	39	1217.25
CICA1521	4	38.16	25.54	107.9	123	126.9	161.1	82.33	25.33	33.56	1081		45	29.04	110.3	116	121.2	151.8	77.96	20.95	35.73	1071
Genesis079	4	39.41	24.17	106.1	121.3	127.9	161.4	82	30.67	32.68	1053		42	29.65	108.8	116	121.1	154.2	71.35	27.85	38.23	1056
Genesis090	4	46.33	23.62	113.4	126.9	129.6	164.2	89.67	25.33	34.53	1147		48	30.03	114.2	117.2	122	159.7	78.22	21.84	42.51	1139
Kalkee	4	30.69	25.85	111.2	123.5	127.1	167.7	85.66	25.67	40.32	1121		49.33	29.06	115.7	120.5	124.5	157.2	81.25	22.13	36.67	1161
PBABoundary	4	39.07	25.45	115.6	124.2	127.8	161.4	90.33	23.67	34.01	1175		44.33	29.3	112.7	120.3	124	151.3	82.2	16.85	31.06	1116
Neelam	4	24.31	25.71	114.4	125.5	130.5	162.3	88.33	27	33.41	1160		42	27.93	114.3	117.2	123.9	154.6	79.95	20.98	37.39	1144
PBASlasher	4	36.46	23.78	107.6	123.5	127.8	161.4	84	27.67	33.49	1076		49	28.3	113.8	119.7	123	152.9	81.16	19.56	33.22	1140
PBAStriker	4	38.58	23.54	106.4	117.4	125.4	159	82.67	27.33	33.66	1059		52.67	28.36	110.7	114.4	118.1	152.9	72.91	23.85	38.53	1082
MEAN		36.6262	24.7075	110.325	123.163	127.875	162.312	85.6237	26.5838	34.4575	1109	#DIV/0!	46.5412	28.9588	112.562	117.663	122.225	154.325	78.125	21.7512	36.6675	1113.62
P-value		0.257	0.032	<0.001	<0.001	0.005	0.057	<0.001	<0.001	0.006	<0.001		0.416	<0.001	<0.001	<0.001	<0.001	0.003	<0.001	0.09	0.002	<0.001
l.s.d		ns	1.30934	3.47902	5.23456	4.06189	3.17233	3.85878	5.08822	5.04445	40.5036		ns	0.958546	4.52714	1.79615	2.1804	2.49407	4.87384	ns	3.35817	52.2846

## Sheet: S4_YAI18
		YAI 2018
		Establishment (m2)	Days to 50% emergence	Days to 50% flowering	Days to 10% podding	Days to 50% podding	Days to physiological maturity	Vegetative duration (days)	Flowering duration (days)	Podding duration (days)	Growing degree days
SD1		37.99	11.67	106	145	160.9	196.5	94.38	69.13	35.54	1243
SD2		36.54	17.38	106.9	140	146.6	182.5	89.5	53.96	35.92	1124
SD3		37.71	20.29	107.6	130	135.3	169	87.29	41.04	33.71	1087
SD4		34.79	26	112.4	121.7	126.3	157.1	86.37	24.12	30.83	1136
P-value		0.638	<0.001	0.008	0.004	<0.001	<0.001	0.332	<0.001	0.316	<0.001
l.s.d		ns	0.411932	3.22149	9.36188	3.90038	1.27192	ns	2.30831	ns	51.6836
Variety
CICA1521		43.61	19.75	108.3	129.2	141.6	175.2	88.5	45.67	33.58	1143
Genesis079		41.76	17.42	89.5	138.2	145.9	175.6	72.08	66.92	29.67	951
Genesis090		40.71	16.67	125.1	141.2	145.5	176.9	108.42	32.17	31.42	1324
Kalkee		32.01	18.58	115.4	139.7	146.3	178.3	96.83	40.75	31.92	1224
Neelam		26.51	20.67	111.1	133.9	143.9	176.6	90.42	45.42	32.67	1175
PBABoundary		36.74	19.67	116	136.6	143.5	176.4	96.33	38.67	32.92	1233
PBASlasher		35.64	19	107.4	131.6	141.2	176.5	88.42	47.08	35.33	1136
PBAStriker		37.07	18.92	93	122.9	130.3	174.8	74.08	59.83	44.5	995
P-value		<0.001	<0.001	<0.001	<0.001	<0.001	<0.001	<0.001	<0.001	<0.001	<0.001
l.s.d		3.93859	0.582738	4.52532	4.84784	3.42422	0.900256	6.29276	4.58742	3.19648	47.0052
Variety	SD
CICA1521	1	44.44	13	107.7	127	163.7	194.7	94.67	65.67	31	1245
Genesis079	1	43.06	10.33	71	153	167	197	60.67	104.67	30	910
Genesis090	1	42.5	8.67	147.7	165	169	197.7	139	30.33	28.67	1689
Kalkee	1	33.06	10.67	118.3	154	166.7	197.3	107.67	56.67	30.67	1354
Neelam	1	26.39	14.33	112	142.7	165	197	97.67	65	32	1289
PBABoundary	1	35.28	12	110	151	164.7	196.3	98	64.33	31.67	1270
PBASlasher	1	38.89	12	109.7	140	157	197	97.67	64.67	40	1266
PBAStriker	1	40.28	12.33	72	127	134.3	194.7	59.67	101.67	60.33	925
MEAN		37.9875	11.6662	106.05	144.963	160.925	196.463	94.3775	69.1262	35.5425	1243.5
CICA1521	2	41	18.33	106	141.7	146.3	181.7	87.67	54.33	35.33	1120
Genesis079	2	43.33	15.67	98.7	148	152.3	182	83	62.67	29.67	1046
Genesis090	2	40.67	15.67	117.7	145	149.7	183.3	102	44.67	33.67	1206
Kalkee	2	39.67	17.33	109.3	146.3	152.3	184.7	92	52.33	32.33	1151
Neelam	2	25.67	19	106.7	143	148	182.3	87.67	55	34.33	1128
PBABoundary	2	32.33	18.67	114.3	142.3	146.7	182	95.67	46	35.33	1201
PBASlasher	2	33.33	17	105	137	148.3	183	88	55.33	34.67	1110
PBAStriker	2	36.33	17.33	97.3	116.3	129	181	80	61.33	52	1033
MEAN		36.5412	17.375	106.875	139.95	146.575	182.5	89.5012	53.9575	35.9162	1124.38
CICA1521	3	49	21	108.7	128.3	133	168.3	87.67	38	35.33	1089
Genesis079	3	39	18.67	94.7	130.7	137	166.3	76	56	29.33	950
Genesis090	3	41.33	17.67	115.7	131	135.7	169.7	98	35.33	34	1176
Kalkee	3	28	19.67	113.7	133.3	138	171.7	94	35.67	33.67	1151
Neelam	3	29.67	22.33	112.7	129	135.3	169.7	90.33	37.67	34.33	1144
PBABoundary	3	41.33	21.33	118.7	128.3	135	170	97.33	30	35	1214
PBASlasher	3	37.33	21	100.3	129.3	134.7	168.7	79.33	47	34	1004
PBAStriker	3	36	20.67	96.3	130	134	168	75.67	48.67	34	965
MEAN		37.7075	20.2925	107.6	129.987	135.338	169.05	87.2913	41.0425	33.7075	1086.62
CICA1521	4	40	26.67	110.7	119.7	123.3	156	84	24.67	32.67	1116
Genesis079	4	41.67	25	93.7	121	127.3	157	68.67	44.33	29.67	896
Genesis090	4	38.33	24.67	119.3	123.7	127.7	157	94.67	18.33	29.33	1227
Kalkee	4	27.33	26.67	120.3	125.3	128.3	159.3	93.67	18.33	31	1238
Neelam	4	24.33	27	113	121	127.3	157.3	86	24	30	1140
PBABoundary	4	38	26.67	121	124.7	127.7	157.3	94.33	14.33	29.67	1249
PBASlasher	4	33	26	114.7	120	124.7	157.3	88.67	21.33	32.67	1166
PBAStriker	4	35.67	25.33	106.3	118.3	123.7	155.3	81	27.67	31.67	1058
MEAN		34.7912	26.0012	112.375	121.713	126.25	157.062	86.3762	24.1238	30.835	1136.25
P-value		0.191	0.011	<0.001	<0.001	<0.001	0.165	<0.001	<0.001	<0.001	<0.001
l.s.d		ns	1.16528	8.94647	11.3804	7.08673	ns	10.0108	8.89439	7.44711	103.888
